# Supplementary material for: The Prevalence of Small for Gestational Age and Extrauterine Growth Restriction among Extremely and Very Preterm Neonates, Using Different Growth Curves, and Its Association with Clinical and Nutritional Factors
Source: Nutrients. 2023 Jul 25;15(15):3290. doi: 10.3390/nu15153290 (PMC10420820; doi:10.3390/nu15153290)
Supplement: Supplementary file 1 [file nutrients-15-03290-s001.zip]

Archive with 1 entries (1 files):
- nutrients-2509228-supplementary.pdf
